# Supplementary material for: Insights into the Mechanisms of Lactobacillus acidophilus Activity against Entamoeba histolytica by Using Thiol Redox Proteomics
Source: Antioxidants (Basel). 2022 Apr 22;11(5):814. doi: 10.3390/antiox11050814 (PMC9137826; doi:10.3390/antiox11050814)
Supplement: Supplementary file 1 [file antioxidants-11-00814-s001.zip]

Archive with 3 entries (3 files):
- Table S1 List of all OXs that were enriched by RAC in three independent experiments in E. his-tolytica trophozoites incubated with L. acidophilus.xlsx
- Table S2 List carbamidomethyl (C) sites in OXs.xlsx
- Table S3 Description of the parameters that are given in Table S1 and Table S2..pdf
